# Supplementary material for: Rice OsWRKY50 Mediates ABA-Dependent Seed Germination and Seedling Growth, and ABA-Independent Salt Stress Tolerance
Source: Int J Mol Sci. 2021 Aug 11;22(16):8625. doi: 10.3390/ijms22168625 (PMC8395310; doi:10.3390/ijms22168625)
Supplement: Supplementary file 1 [file ijms-22-08625-s001.zip]

Archive with 2 entries (2 files):
- OsWRKY50-Supplementary Figures.pdf
- OsWRKY50-Supplementary Tables.xlsx
