# Supplementary material for: Rice OsWRKY50 Mediates ABA-Dependent Seed Germination and Seedling Growth, and ABA-Independent Salt Stress Tolerance
Source: Int J Mol Sci. 2021 Aug 11;22(16):8625. doi: 10.3390/ijms22168625 (PMC8395310; doi:10.3390/ijms22168625)
Supplement: Supplementary file 1 [file ijms-22-08625-s001.zip › OsWRKY50-Supplementary Tables.xlsx]

## Sheet: Supplementary Table S1
Supplementary Table 1. Primer sequences used in this study.
	Forward (5'--3')	Reverse (5'--3')
Primers for gene cloning and vector construction
OsWRKY50	ATGGAGGAGGCCTACTGCATG	AGTGAGGAAATGGGTGATGCTG
OsWRKY50 (pUbi1390)	GGGGTACCATGGAGGAGGCCTACTGCATG	CGGGATCCAGTGAGGAAATGGGTGATGCTG
OsWRKY50 (pJG4-5)	TGCCTCTCCCGAATTCATGGAGGAGGCCTACTGCATG	TCCAAAGCTTCTCGAGTCAAGTGAGGAAATGGGTGATGCTG
OsWRKY50 (pBridge)	TGTATCGCCGGAATTCATGGAGGAGGCCTACTGCATG	TTGGCTGCAGGTCGACTCAAGTGAGGAAATGGGTGATGCTG
OsNCED5pro	AAATTGCCTCACATATATACATCGT	GGCTGTCCTACAAGAGCAGAAC
Primers for real-time qRT-PCR
OsLEA3	ACGCCGTGAATGATTTCCCTTTGG	ACATCACCCACACCCGTCAGAAAT
OsHKT1;5	CATCGTCGTCGAGGTTATCA	TCCCTTGTTTGCTCCACTTC
OsNCED2	GGTATGGAAACGAGGATAGTGGTT	TGCTTATTGTTGTGCGAGAAGTTC
OsNCED5	ACATCCGAGCTCCTCGTCGTGAA	TTGGAAGGTGTTTTGGAATGAACCA
OsP5CS1	GCTGACATGGATATGGCAAAAC	GTAAGGTCTCCATTGCATTGCA
OsDREB1F	CTGCCGTGTTCGTGGACGAGG	TCAGTCCATCCATAGCTTGTAGTCC
OsRAB21	CACACCACAGCAAGAGCTAAGTG	TGGTGCTCCATCCTGCTTAAG
OsABA2	TGTGGATCTGCTACCTAAGG	GTAAAGCCACCATCCACCATG
OsABI5	GCTAACGACCGACAGGTAACACT	CCATCCCGTTGTACCCACC
OsWRKY50	TGGTCATGACGAGTAGCGAG	AGCAGTACTCTTCATCGGCG
Ubiquitin	GCTCCGTGGCGGTATCAT	CGGCAGTTGACAGCCCTAG
Restriction enzyme recognition sites are in bold.

## Sheet: Supplementary Table S2
Supplementary Table 2. cis-regulatory elements prediction in promoter of OsWRKY50.
cis-element	Motif sequence	Location	Length	Direction	Species	Short_description
MYC	CATGTG	825	6	+	Arabidopsis thaliana
MYC	CATGTG	986	6	+	Arabidopsis thaliana
CAAT-box	CAAT	49	4	-	Nicotiana glutinosa
CAAT-box	CAAT	77	4	-	Nicotiana glutinosa
CAAT-box	CCAAT	118	5	+	Arabidopsis thaliana	common cis-acting element in promoter and enhancer regions
CAAT-box	CAAT	119	4	+	Nicotiana glutinosa
CAAT-box	CAAT	139	4	-	Nicotiana glutinosa
CAAT-box	CAAAT	149	5	-	Pisum sativum	common cis-acting element in promoter and enhancer regions
CAAT-box	CAAT	186	4	+	Nicotiana glutinosa
CAAT-box	CAAT	216	4	+	Nicotiana glutinosa
CAAT-box	CAAAT	270	5	+	Pisum sativum	common cis-acting element in promoter and enhancer regions
CAAT-box	CAAAT	293	5	-	Pisum sativum	common cis-acting element in promoter and enhancer regions
CAAT-box	CCAAT	426	5	-	Arabidopsis thaliana	common cis-acting element in promoter and enhancer regions
CAAT-box	CAAT	602	4	+	Nicotiana glutinosa
CAAT-box	CAAAT	614	5	-	Pisum sativum	common cis-acting element in promoter and enhancer regions
CAAT-box	CCAAT	672	5	-	Arabidopsis thaliana	common cis-acting element in promoter and enhancer regions
CAAT-box	CAAT	693	4	-	Nicotiana glutinosa
CAAT-box	CAAT	762	4	+	Nicotiana glutinosa
CAAT-box	CAAT	774	4	+	Nicotiana glutinosa
CAAT-box	CAAT	1019	4	-	Nicotiana glutinosa
CAAT-box	CCAAT	1088	5	-	Arabidopsis thaliana	common cis-acting element in promoter and enhancer regions
CAAT-box	CCAAT	1110	5	-	Arabidopsis thaliana	common cis-acting element in promoter and enhancer regions
CAAT-box	CAAAT	1117	5	+	Pisum sativum	common cis-acting element in promoter and enhancer regions
CAAT-box	CAAAT	1120	5	-	Pisum sativum	common cis-acting element in promoter and enhancer regions
CAAT-box	CAAAT	1194	5	-	Pisum sativum	common cis-acting element in promoter and enhancer regions
CAAT-box	CAAT	1272	4	+	Nicotiana glutinosa
CAAT-box	CAAAT	1316	5	-	Pisum sativum	common cis-acting element in promoter and enhancer regions
CAAT-box	CAAT	1324	4	+	Nicotiana glutinosa
CAAT-box	CCAAT	1345	5	+	Arabidopsis thaliana	common cis-acting element in promoter and enhancer regions
CAAT-box	CAAT	1346	4	+	Nicotiana glutinosa
CAAT-box	CAAT	1375	4	+	Nicotiana glutinosa
CAAT-box	CAAT	1402	4	+	Nicotiana glutinosa
CAAT-box	CAAT	1407	4	-	Nicotiana glutinosa
CAAT-box	CAAT	1434	4	-	Nicotiana glutinosa
CAAT-box	CAAT	1542	4	+	Nicotiana glutinosa
CAAT-box	CAAT	1596	4	-	Nicotiana glutinosa
CAAT-box	CAAT	1615	4	+	Nicotiana glutinosa
CAAT-box	CAAT	1667	4	-	Nicotiana glutinosa
CAAT-box	CCAAT	1692	5	+	Arabidopsis thaliana	common cis-acting element in promoter and enhancer regions
CAAT-box	CAAT	1693	4	+	Nicotiana glutinosa
CAAT-box	CAAAT	1727	5	+	Pisum sativum	common cis-acting element in promoter and enhancer regions
CAAT-box	CAAAT	1915	5	+	Pisum sativum	common cis-acting element in promoter and enhancer regions
Box 4	ATTAAT	549	6	+	Petroselinum crispum	part of a conserved DNA module involved in light responsiveness
Box 4	ATTAAT	1952	6	-	Petroselinum crispum	part of a conserved DNA module involved in light responsiveness
MYB-like sequence	TAACCA	1586	6	+	Arabidopsis thaliana
CCGTCC motif	CCGTCC	516	6	+	Nicotiana tabacum
HD-Zip 1	CAAT(A/T)ATTG	1402	8	-	Arabidopsis thaliana	element involved in differentiation of the palisade mesophyll cells
MYB	CAACCA	247	6	+	Arabidopsis thaliana
MYB	CAACAG	575	6	+	Arabidopsis thaliana
MYB	CAACCA	1369	6	+	Arabidopsis thaliana
MYB	TAACCA	1586	6	+	Arabidopsis thaliana
MYB	CAACCA	1891	6	+	Arabidopsis thaliana
MYB	CAACCA	1920	6	+	Arabidopsis thaliana
CCGTCC-box	CCGTCC	516	6	+	Petroselinum hortense
WRE3	CCACCT	1638	6	+	Pisum sativum
MSA-like	(T/C)C(T/C)AACGG(T/C)(T/C)A	99	8.5	+	Catharanthus roseus	cis-acting element involved in cell cycle regulation
CAT-box	GCCACT	1078	6	+	Arabidopsis thaliana	cis-acting regulatory element related to meristem expression
CAT-box	GCCACT	1294	6	-	Arabidopsis thaliana	cis-acting regulatory element related to meristem expression
CAT-box	GCCACT	1701	6	-	Arabidopsis thaliana	cis-acting regulatory element related to meristem expression
Myb-binding site	CAACAG	575	6	+	Nicotiana tabacum
Unnamed__1	CGTGG	1797	5	-	Zea mays
GTGGC-motif	CATCGTGTGGC	1568	10	+	Arabidopsis thaliana	part of a light responsive element
Unnamed__2	AACCTAACCT	167	9	+	Petroselinum hortense
TCT-motif	TCTTAC	796	6	-	Arabidopsis thaliana	part of a light responsive element
GCN4_motif	TGAGTCA	1422	7	+	Oryza sativa	cis-regulatory element involved in endosperm expression
I-box	GTATAAGGCC	1220	9	-	Larix laricina	part of a light responsive element
MBS	CAACTG	1283	6	+	Arabidopsis thaliana	MYB binding site involved in drought-inducibility
ARE	AAACCA	210	6	+	Zea mays	cis-acting regulatory element essential for the anaerobic induction
as-1	TGACG	975	5	+	Arabidopsis thaliana
as-1	TGACG	1287	5	+	Arabidopsis thaliana
CGTCA-motif	CGTCA	975	5	-	Hordeum vulgare	cis-acting regulatory element involved in the MeJA-responsiveness
CGTCA-motif	CGTCA	1287	5	-	Hordeum vulgare	cis-acting regulatory element involved in the MeJA-responsiveness
P-box	CCTTTTG	258	7	-	Oryza sativa	gibberellin-responsive element
Myb	TAACTG	720	6	-	Arabidopsis thaliana
Myb	TAACTG	920	6	-	Arabidopsis thaliana
Myb	TAACTG	960	6	-	Arabidopsis thaliana
Myb	CAACTG	1283	6	+	Arabidopsis thaliana
Unnamed__6	taTAAATATct	302	10	+	Zea mays
G-box	CACGAC	533	6	-	Zea mays	cis-acting regulatory element involved in light responsiveness
G-box	CACGTG	1798	6	-	Arabidopsis thaliana	cis-acting regulatory element involved in light responsiveness
G-box	CACGAC	1971	6	+	Zea mays	cis-acting regulatory element involved in light responsiveness
TGACG-motif	TGACG	975	5	+	Hordeum vulgare	cis-acting regulatory element involved in the MeJA-responsiveness
TGACG-motif	TGACG	1287	5	+	Hordeum vulgare	cis-acting regulatory element involved in the MeJA-responsiveness
	motif_sequence	87	4	+	organism	short_function
	motif_sequence	229	4	+	organism	short_function
	motif_sequence	263	4	-	organism	short_function
	motif_sequence	436	4	+	organism	short_function
	motif_sequence	627	4	+	organism	short_function
	motif_sequence	636	4	-	organism	short_function
	motif_sequence	1339	4	-	organism	short_function
	motif_sequence	1462	4	-	organism	short_function
	motif_sequence	1946	4	+	organism	short_function
GT1-motif	GGTTAA	105	6	+	Arabidopsis thaliana	light responsive element
G-Box	CACGTG	1798	6	-	Pisum sativum	cis-acting regulatory element involved in light responsiveness
ABRE	CACGTG	1798	6	-	Arabidopsis thaliana	cis-acting element involved in the abscisic acid responsiveness
ABRE	ACGTG	1799	5	+	Arabidopsis thaliana	cis-acting element involved in the abscisic acid responsiveness
W box	TTGACC	1163	6	+	Arabidopsis thaliana
W box	TTGACC	1269	6	-	Arabidopsis thaliana
W box	TTGACC	1280	6	-	Arabidopsis thaliana
TC-rich repeats	GTTTTCTTAC	796	9	-	Nicotiana tabacum	cis-acting element involved in defense and stress responsiveness
AT~TATA-box	TATATAAA	125	8	-	Arabidopsis thaliana
AT~TATA-box	TATATA	127	6	+	Arabidopsis thaliana
AT~TATA-box	TATATA	590	6	+	Arabidopsis thaliana
AT~TATA-box	TATATA	592	6	+	Arabidopsis thaliana
AT~TATA-box	TATATA	809	6	+	Arabidopsis thaliana
AT~TATA-box	TATATA	811	6	+	Arabidopsis thaliana
AT~TATA-box	TATATA	813	6	+	Arabidopsis thaliana
AT~TATA-box	TATATA	831	6	+	Arabidopsis thaliana
AT~TATA-box	TATATA	833	6	+	Arabidopsis thaliana
AT~TATA-box	TATATA	835	6	+	Arabidopsis thaliana
AT~TATA-box	TATATA	837	6	+	Arabidopsis thaliana
AT~TATA-box	TATATA	839	6	+	Arabidopsis thaliana
AT~TATA-box	TATATA	1330	6	-	Arabidopsis thaliana
AT~TATA-box	TATATA	1846	6	-	Arabidopsis thaliana
AT~TATA-box	TATATA	1848	6	-	Arabidopsis thaliana
Myc	TCTCTTA	1097	7	+	Arabidopsis thaliana
Myc	TCTCTTA	1334	7	-	Arabidopsis thaliana
A-box	CCGTCC	516	6	+	Petroselinum crispum	cis-acting regulatory element
TATA-box	TATAAAA	124	7	-	Pisum sativum	core promoter element around -30 of transcription start
TATA-box	TATAAA	125	6	-	Helianthus annuus	core promoter element around -30 of transcription start
TATA-box	TATATAA	126	7	-	Arabidopsis thaliana	core promoter element around -30 of transcription start
TATA-box	TATATA	127	6	+	Arabidopsis thaliana	core promoter element around -30 of transcription start
TATA-box	ATATAA	128	6	+	Brassica oleracea	core promoter element around -30 of transcription start
TATA-box	TATA	129	4	+	Arabidopsis thaliana	core promoter element around -30 of transcription start
TATA-box	TATAA	301	5	-	Arabidopsis thaliana	core promoter element around -30 of transcription start
TATA-box	TATA	302	4	+	Arabidopsis thaliana	core promoter element around -30 of transcription start
TATA-box	TATA	317	4	+	Arabidopsis thaliana	core promoter element around -30 of transcription start
TATA-box	TATAA	339	5	-	Arabidopsis thaliana	core promoter element around -30 of transcription start
TATA-box	TATA	340	4	+	Arabidopsis thaliana	core promoter element around -30 of transcription start
TATA-box	ATTATA	588	6	+	Brassica napus	core promoter element around -30 of transcription start
TATA-box	TATATAA	589	7	-	Arabidopsis thaliana	core promoter element around -30 of transcription start
TATA-box	TATATA	590	6	+	Arabidopsis thaliana	core promoter element around -30 of transcription start
TATA-box	ATATAT	591	6	+	Brassica napus	core promoter element around -30 of transcription start
TATA-box	TATATA	592	6	+	Arabidopsis thaliana	core promoter element around -30 of transcription start
TATA-box	TATA	594	4	+	Arabidopsis thaliana	core promoter element around -30 of transcription start
TATA-box	ATTATA	604	6	+	Brassica napus	core promoter element around -30 of transcription start
TATA-box	TATAA	605	5	-	Arabidopsis thaliana	core promoter element around -30 of transcription start
TATA-box	TATA	606	4	+	Arabidopsis thaliana	core promoter element around -30 of transcription start
TATA-box	TATA	688	4	+	Arabidopsis thaliana	core promoter element around -30 of transcription start
TATA-box	ATATAT	808	6	+	Brassica napus	core promoter element around -30 of transcription start
TATA-box	TATATA	809	6	+	Arabidopsis thaliana	core promoter element around -30 of transcription start
TATA-box	ATATAT	810	6	+	Brassica napus	core promoter element around -30 of transcription start
TATA-box	TATATA	811	6	+	Arabidopsis thaliana	core promoter element around -30 of transcription start
TATA-box	ATATAT	812	6	+	Brassica napus	core promoter element around -30 of transcription start
TATA-box	TATATA	813	6	+	Arabidopsis thaliana	core promoter element around -30 of transcription start
TATA-box	TATA	815	4	+	Arabidopsis thaliana	core promoter element around -30 of transcription start
TATA-box	TATA	821	4	+	Arabidopsis thaliana	core promoter element around -30 of transcription start
TATA-box	TATACA	829	6	-	Helianthus annuus	core promoter element around -30 of transcription start
TATA-box	TATATA	831	6	+	Arabidopsis thaliana	core promoter element around -30 of transcription start
TATA-box	ATATAT	832	6	+	Brassica napus	core promoter element around -30 of transcription start
TATA-box	TATATA	833	6	+	Arabidopsis thaliana	core promoter element around -30 of transcription start
TATA-box	ATATAT	834	6	+	Brassica napus	core promoter element around -30 of transcription start
TATA-box	TATATA	835	6	+	Arabidopsis thaliana	core promoter element around -30 of transcription start
TATA-box	ATATAT	836	6	+	Brassica napus	core promoter element around -30 of transcription start
TATA-box	TATATA	837	6	+	Arabidopsis thaliana	core promoter element around -30 of transcription start
TATA-box	ATATAT	838	6	+	Brassica napus	core promoter element around -30 of transcription start
TATA-box	TATATA	839	6	+	Arabidopsis thaliana	core promoter element around -30 of transcription start
TATA-box	ATATAT	840	6	+	Brassica napus	core promoter element around -30 of transcription start
TATA-box	TATA	841	4	+	Arabidopsis thaliana	core promoter element around -30 of transcription start
TATA-box	TATAAA	912	6	-	Helianthus annuus	core promoter element around -30 of transcription start
TATA-box	TATAA	913	5	-	Arabidopsis thaliana	core promoter element around -30 of transcription start
TATA-box	TATA	914	4	+	Arabidopsis thaliana	core promoter element around -30 of transcription start
TATA-box	TATAA	923	5	-	Arabidopsis thaliana	core promoter element around -30 of transcription start
TATA-box	TATA	924	4	+	Arabidopsis thaliana	core promoter element around -30 of transcription start
TATA-box	ATATAA	953	6	+	Brassica oleracea	core promoter element around -30 of transcription start
TATA-box	TATA	954	4	+	Arabidopsis thaliana	core promoter element around -30 of transcription start
TATA-box	TATAA	1072	5	-	Arabidopsis thaliana	core promoter element around -30 of transcription start
TATA-box	TATA	1073	4	-	Arabidopsis thaliana	core promoter element around -30 of transcription start
TATA-box	TATAA	1101	5	-	Arabidopsis thaliana	core promoter element around -30 of transcription start
TATA-box	TATA	1102	4	-	Arabidopsis thaliana	core promoter element around -30 of transcription start
TATA-box	TATAA	1224	5	-	Arabidopsis thaliana	core promoter element around -30 of transcription start
TATA-box	TATA	1225	4	-	Arabidopsis thaliana	core promoter element around -30 of transcription start
TATA-box	TATATA	1330	6	-	Arabidopsis thaliana	core promoter element around -30 of transcription start
TATA-box	ATATAA	1331	6	+	Brassica oleracea	core promoter element around -30 of transcription start
TATA-box	TATA	1332	4	-	Arabidopsis thaliana	core promoter element around -30 of transcription start
TATA-box	ATATAA	1360	6	+	Brassica oleracea	core promoter element around -30 of transcription start
TATA-box	TATA	1361	4	-	Arabidopsis thaliana	core promoter element around -30 of transcription start
TATA-box	TATAA	1414	5	-	Arabidopsis thaliana	core promoter element around -30 of transcription start
TATA-box	TATA	1415	4	-	Arabidopsis thaliana	core promoter element around -30 of transcription start
TATA-box	TATA	1429	4	-	Arabidopsis thaliana	core promoter element around -30 of transcription start
TATA-box	TATA	1610	4	-	Arabidopsis thaliana	core promoter element around -30 of transcription start
TATA-box	ATATAA	1707	6	+	Brassica oleracea	core promoter element around -30 of transcription start
TATA-box	TATA	1708	4	-	Arabidopsis thaliana	core promoter element around -30 of transcription start
TATA-box	ATATAT	1730	6	-	Brassica napus	core promoter element around -30 of transcription start
TATA-box	TATA	1731	4	-	Arabidopsis thaliana	core promoter element around -30 of transcription start
TATA-box	TATA	1761	4	-	Arabidopsis thaliana	core promoter element around -30 of transcription start
TATA-box	TATATA	1846	6	-	Arabidopsis thaliana	core promoter element around -30 of transcription start
TATA-box	ATATAT	1847	6	-	Brassica napus	core promoter element around -30 of transcription start
TATA-box	TATATA	1848	6	-	Arabidopsis thaliana	core promoter element around -30 of transcription start
TATA-box	TATA	1850	4	-	Arabidopsis thaliana	core promoter element around -30 of transcription start
TATA-box	ATATAT	1899	6	-	Brassica napus	core promoter element around -30 of transcription start
TATA-box	TATA	1900	4	-	Arabidopsis thaliana	core promoter element around -30 of transcription start
TGA-element	AACGAC	111	6	-	Brassica oleracea	auxin-responsive element
TGA-element	AACGAC	1807	6	+	Brassica oleracea	auxin-responsive element
TGA-element	AACGAC	1963	6	+	Brassica oleracea	auxin-responsive element
TATA	TATAAAAT	123	8	-	Arabidopsis thaliana
box S	AGCCACC	411	7	+	Arabidopsis thaliana
